# Supplementary material for: Gene model for the ortholog of DENR in Drosophila grimshawi
Source: bioRxiv. 2026 Jul 16:2026.07.14.738501. Preprint. [Version 1] doi: 10.64898/2026.07.14.738501 (PMC13404726; doi:10.64898/2026.07.14.738501)
Supplement: Supplement 1 [file media-1.zip › DgriCAF1_DENR.gff]

track name="GeneAnnotations" description="All Gene Annotations" color=0,0,200 visibility=3
scaffold_15203	GEP	CDS	9244865	9244975	.	+	0	gene_id "DgriCAF1_DENR"; transcript_id "DgriCAF1_DENR-PA";
scaffold_15203	GEP	CDS	9245060	9245321	.	+	0	gene_id "DgriCAF1_DENR"; transcript_id "DgriCAF1_DENR-PA";
scaffold_15203	GEP	CDS	9245391	9245572	.	+	2	gene_id "DgriCAF1_DENR"; transcript_id "DgriCAF1_DENR-PA";
scaffold_15203	GEP	stop_codon	9245573	9245575	.	+	.	gene_id "DgriCAF1_DENR"; transcript_id "DgriCAF1_DENR-PA";
scaffold_15203	GEP	exon	9244865	9244975	.	+	.	gene_id "DgriCAF1_DENR"; transcript_id "DgriCAF1_DENR-PA";
scaffold_15203	GEP	exon	9245060	9245321	.	+	.	gene_id "DgriCAF1_DENR"; transcript_id "DgriCAF1_DENR-PA";
scaffold_15203	GEP	exon	9245391	9245572	.	+	.	gene_id "DgriCAF1_DENR"; transcript_id "DgriCAF1_DENR-PA";
scaffold_15203	GEP	CDS	9244865	9244975	.	+	0	gene_id "DgriCAF1_DENR"; transcript_id "DgriCAF1_DENR-PB";
scaffold_15203	GEP	CDS	9245060	9245321	.	+	0	gene_id "DgriCAF1_DENR"; transcript_id "DgriCAF1_DENR-PB";
scaffold_15203	GEP	CDS	9245391	9245572	.	+	2	gene_id "DgriCAF1_DENR"; transcript_id "DgriCAF1_DENR-PB";
scaffold_15203	GEP	stop_codon	9245573	9245575	.	+	.	gene_id "DgriCAF1_DENR"; transcript_id "DgriCAF1_DENR-PB";
scaffold_15203	GEP	exon	9244865	9244975	.	+	.	gene_id "DgriCAF1_DENR"; transcript_id "DgriCAF1_DENR-PB";
scaffold_15203	GEP	exon	9245060	9245321	.	+	.	gene_id "DgriCAF1_DENR"; transcript_id "DgriCAF1_DENR-PB";
scaffold_15203	GEP	exon	9245391	9245572	.	+	.	gene_id "DgriCAF1_DENR"; transcript_id "DgriCAF1_DENR-PB";
