# Supplementary material for: Gene model for the ortholog of DENR in Drosophila grimshawi
Source: bioRxiv. 2026 Jul 16:2026.07.14.738501. Preprint. [Version 1] doi: 10.64898/2026.07.14.738501 (PMC13404726; doi:10.64898/2026.07.14.738501)
Supplement: Supplement 1 [file media-1.zip › DgriCAF1_DENR.fasta]

>DgriCAF1_DENR-PA_transcript
ATGACGAACGAAACCGCAAACGTTGCTGAGCGACTCAAGGTGGGTCCGCGGGACAATGTT
ACCTATCCCATAGCCATGAAATATTGCGGTCACTGCACAATGCCAATAGAGTATTGTGAA
TACTATCCGGAGTACGAGAAGTGCAAGGAGTGGCTGGAGCGCAATCTGCCCGATGATTTC
GAGCGATTGAAAATCGAGGAGGAGCAGGCAGCCGCCGATGGCACAGACGACGACAAGAAG
CGCCAGAAGCGCGGCGGCAAAGGATTGCTCCGTGTCAAAAAGAAGGAAGATGTCCCAAAG
CGCATCTGTGTCTCACGTGCTGCCCGCGGCAAAAAGAAGTCCGTTACGGTCGTCACTGGA
CTGAGTACCTTTGATATTGATCTCAAAGTGGCTGCCAAATTTTTTGGCACAAAGTTCGCT
TGCGGCTCCTCAGTCACTGGTGACGATGAGATTGTTATTCAGGGCGACGTTAAGGATGAG
CTCTTCGATGTCATTCCCGACAAGTGGGCAGAAATCGATGAGGATGTAATCGCGGATCTA
GGCGATCTGAAGCGC
>DgriCAF1_DENR-PB_transcript
ATGACGAACGAAACCGCAAACGTTGCTGAGCGACTCAAGGTGGGTCCGCGGGACAATGTT
ACCTATCCCATAGCCATGAAATATTGCGGTCACTGCACAATGCCAATAGAGTATTGTGAA
TACTATCCGGAGTACGAGAAGTGCAAGGAGTGGCTGGAGCGCAATCTGCCCGATGATTTC
GAGCGATTGAAAATCGAGGAGGAGCAGGCAGCCGCCGATGGCACAGACGACGACAAGAAG
CGCCAGAAGCGCGGCGGCAAAGGATTGCTCCGTGTCAAAAAGAAGGAAGATGTCCCAAAG
CGCATCTGTGTCTCACGTGCTGCCCGCGGCAAAAAGAAGTCCGTTACGGTCGTCACTGGA
CTGAGTACCTTTGATATTGATCTCAAAGTGGCTGCCAAATTTTTTGGCACAAAGTTCGCT
TGCGGCTCCTCAGTCACTGGTGACGATGAGATTGTTATTCAGGGCGACGTTAAGGATGAG
CTCTTCGATGTCATTCCCGACAAGTGGGCAGAAATCGATGAGGATGTAATCGCGGATCTA
GGCGATCTGAAGCGC
